# Supplementary material for: Analysis of Scyllo-Inositol in a Wistar Rat Animal Model—A Preliminary Study
Source: Pharmaceuticals (Basel). 2025 Jun 25;18(7):954. doi: 10.3390/ph18070954 (PMC12299890; doi:10.3390/ph18070954)
Supplement: Supplementary file 1 [file pharmaceuticals-18-00954-s001.zip]

Archive with 1 entries (1 files):
- pharmaceuticals-3708127-supplementary.pdf
